# Supplementary material for: Natural infection of filarioid nematodes in mosquitoes: An approach to neglected disease xenosurveillance and prevention in intercontinental human transit areas in Darién
Source: PLoS Negl Trop Dis. 2025 Sep 3;19(9):e0013395. doi: 10.1371/journal.pntd.0013395 (PMC12416840; doi:10.1371/journal.pntd.0013395)
Supplement: S1 File — This table provides individual mosquito data, including collection date (Year, Month, Day), locality (Lajas Blancas, El Real, San Vicente, Metetí), identified species, sex (female), number of individuals, physiological state (fed, unfed, sugar-fed, gravid), and the result (positive or negative) of filarial DNA detection via COX1 amplification. (XLSX) [file pntd.0013395.s001.xlsx]

## Sheet: S1_File
Year	Moth	Day	Locality	Species	Sex	Individuals	State	Filaria
2021	2	11	Lajas Blancas	Anopheles albimanus	female	1	unfed	Negative
2021	2	11	Lajas Blancas	Anopheles albimanus	female	1	unfed	Negative
2021	2	11	Lajas Blancas	Anopheles albimanus	female	1	unfed	Negative
2021	2	11	Lajas Blancas	Anopheles albimanus	female	1	unfed	Negative
2021	2	11	Lajas Blancas	Anopheles albimanus	female	1	fed	Negative
2021	2	11	Lajas Blancas	Anopheles albimanus	female	1	fed	Negative
2021	2	11	Lajas Blancas	Anopheles albimanus	female	1	fed	Negative
2021	2	11	Lajas Blancas	Anopheles albimanus	female	1	fed	Negative
2021	2	11	Lajas Blancas	Anopheles albimanus	female	1	fed	Negative
2021	2	11	Lajas Blancas	Anopheles albimanus	female	1	fed	Negative
2021	2	11	Lajas Blancas	Anopheles albimanus	female	1	fed	Negative
2021	2	11	Lajas Blancas	Anopheles albimanus	female	1	fed	Negative
2021	2	11	Lajas Blancas	Anopheles albimanus	female	1	fed	Negative
2021	2	11	Lajas Blancas	Anopheles albimanus	female	1	fed	Negative
2021	2	11	Lajas Blancas	Anopheles albimanus	female	1	fed	Negative
2021	2	11	Lajas Blancas	Anopheles albimanus	female	1	fed	Negative
2021	2	11	Lajas Blancas	Anopheles albimanus	female	1	fed	Negative
2021	2	11	Lajas Blancas	Anopheles albimanus	female	1	fed	Negative
2021	2	11	Lajas Blancas	Anopheles albimanus	female	1	fed	Negative
2021	2	11	Lajas Blancas	Anopheles albimanus	female	1	fed	Negative
2021	2	11	Lajas Blancas	Anopheles albimanus	female	1	unfed	Negative
2021	2	11	Lajas Blancas	Anopheles albimanus	female	1	fed	Negative
2021	2	11	Lajas Blancas	Anopheles albimanus	female	5	unfed	Negative
2021	2	11	Lajas Blancas	Anopheles albimanus	female	5	unfed	Negative
2021	2	11	Lajas Blancas	Anopheles albimanus	female	5	unfed	Negative
2021	2	11	Lajas Blancas	Anopheles albimanus	female	5	unfed	Negative
2021	2	11	Lajas Blancas	Anopheles albimanus	female	5	unfed	Negative
2021	2	11	Lajas Blancas	Anopheles albimanus	female	4	unfed	Negative
2021	2	11	Lajas Blancas	Anopheles albimanus	female	4	unfed	Negative
2021	2	11	Lajas Blancas	Anopheles albimanus	female	4	unfed	Negative
2022	11	23	Lajas Blancas	Anopheles albimanus	female	4	unfed	Negative
2021	2	11	Lajas Blancas	Anopheles albimanus	female	2	unfed	Negative
2021	2	11	Lajas Blancas	Anopheles albimanus	female	6	unfed	Negative
2021	2	11	Lajas Blancas	Anopheles albimanus	female	6	unfed	Negative
2021	2	11	Lajas Blancas	Anopheles albimanus	female	6	fed	Negative
2021	2	11	Lajas Blancas	Anopheles albimanus	female	8	unfed	Negative
2021	2	11	Lajas Blancas	Anopheles albimanus	female	8	unfed	Negative
2021	2	11	Lajas Blancas	Anopheles albimanus	female	8	unfed	Negative
2021	2	11	Lajas Blancas	Anopheles albimanus	female	8	unfed	Negative
2021	2	11	Lajas Blancas	Anopheles albimanus	female	8	unfed	Negative
2021	2	11	Lajas Blancas	Anopheles albimanus	female	8	unfed	Negative
2021	2	11	Lajas Blancas	Anopheles albimanus	female	8	unfed	Negative
2021	2	11	Lajas Blancas	Anopheles albimanus	female	8	unfed	Negative
2021	2	11	Lajas Blancas	Anopheles albimanus	female	8	unfed	Negative
2021	2	11	Lajas Blancas	Anopheles albimanus	female	8	unfed	Negative
2021	2	11	Lajas Blancas	Anopheles albimanus	female	10	unfed	Negative
2021	2	11	Lajas Blancas	Anopheles albimanus	female	10	unfed	Negative
2021	2	11	Lajas Blancas	Anopheles albimanus	female	7	unfed	Negative
2021	2	11	Lajas Blancas	Anopheles albimanus	female	7	unfed	Negative
2021	2	11	Lajas Blancas	Anopheles albimanus	female	7	unfed	Negative
2021	2	11	Lajas Blancas	Anopheles albimanus	female	7	unfed	Negative
2021	2	11	Lajas Blancas	Anopheles albimanus	female	7	unfed	Negative
2021	2	11	Lajas Blancas	Anopheles albimanus	female	3	unfed	Negative
2022	8	24	Meteti	Anopheles albimanus	female	7	unfed	Negative
2022	8	24	Meteti	Anopheles albimanus	female	6	unfed	Negative
2022	8	24	Meteti	Anopheles albimanus	female	3	unfed	Negative
2022	8	24	Meteti	Anopheles albimanus	female	3	unfed	Negative
2022	8	24	Meteti	Anopheles albimanus	female	10	unfed	Negative
2022	8	24	Meteti	Anopheles albimanus	female	10	unfed	Negative
2022	8	24	Meteti	Anopheles albimanus	female	4	unfed	Negative
2022	8	24	Meteti	Anopheles albimanus	female	4	unfed	Negative
2022	8	24	Meteti	Anopheles albimanus	female	1	gravid	Negative
2022	8	24	Meteti	Anopheles albimanus	female	1	fed	Negative
2022	8	23	San Vicente	Anopheles albimanus	female	2	unfed	Negative
2022	8	23	San Vicente	Anopheles albimanus	female	1	unfed	Negative
2022	5	26	El Real	Anopheles albimanus	female	1	unfed	Negative
2022	5	26	El Real	Anopheles albimanus	female	1	unfed	Negative
2022	5	26	El Real	Anopheles albimanus	female	1	unfed	Negative
2022	5	26	El Real	Anopheles albimanus	female	1	gravid	Negative
2022	5	26	El Real	Anopheles albimanus	female	3	unfed	Negative
2021	2	11	Lajas Blancas	Aedeomyia squamipennis	female	2	unfed	Negative
2021	2	11	Lajas Blancas	Aedeomyia squamipennis	female	2	unfed	Negative
2021	2	11	Lajas Blancas	Aedeomyia squamipennis	female	3	unfed	Negative
2021	2	11	Lajas Blancas	Aedeomyia squamipennis	female	1	unfed	Negative
2021	2	11	Lajas Blancas	Aedeomyia squamipennis	female	1	unfed	Negative
2021	2	11	Lajas Blancas	Aedeomyia squamipennis	female	1	unfed	Negative
2022	11	23	Lajas Blancas	Aedeomyia squamipennis	female	1	unfed	Positive
2021	2	11	Lajas Blancas	Aedeomyia squamipennis	female	1	unfed	Negative
2021	2	11	Lajas Blancas	Aedeomyia squamipennis	female	4	unfed	Negative
2021	2	11	Lajas Blancas	Aedeomyia squamipennis	female	4	unfed	Negative
2022	8	24	Meteti	Aedeomyia squamipennis	female	7	unfed	Negative
2022	8	24	Meteti	Aedeomyia squamipennis	female	7	unfed	Positive
2022	8	24	Meteti	Aedeomyia squamipennis	female	10	unfed	Negative
2022	8	24	Meteti	Aedeomyia squamipennis	female	10	unfed	Negative
2022	8	24	Meteti	Aedeomyia squamipennis	female	8	unfed	Negative
2022	8	24	Meteti	Aedeomyia squamipennis	female	1	unfed	Negative
2022	8	24	Meteti	Aedeomyia squamipennis	female	1	gravid	Positive
2022	8	24	Meteti	Aedeomyia squamipennis	female	1	gravid	Positive
2022	8	24	Meteti	Aedeomyia squamipennis	female	1	gravid	Positive
2022	8	24	Meteti	Aedeomyia squamipennis	female	1	gravid	Positive
2022	8	24	Meteti	Aedeomyia squamipennis	female	1	gravid	Positive
2022	8	24	Meteti	Aedeomyia squamipennis	female	1	gravid	Negative
2022	8	24	Meteti	Aedeomyia squamipennis	female	1	gravid	Negative
2022	8	24	Meteti	Aedeomyia squamipennis	female	1	gravid	Negative
2022	8	24	Meteti	Aedeomyia squamipennis	female	1	gravid	Negative
2022	8	24	Meteti	Aedeomyia squamipennis	female	1	gravid	Negative
2022	8	24	Meteti	Aedeomyia squamipennis	female	1	gravid	Negative
2022	8	24	Meteti	Aedeomyia squamipennis	female	1	gravid	Negative
2022	8	24	Meteti	Aedeomyia squamipennis	female	1	gravid	Negative
2022	8	24	Meteti	Aedeomyia squamipennis	female	1	gravid	Negative
2022	8	24	Meteti	Aedeomyia squamipennis	female	1	gravid	Negative
2022	8	24	Meteti	Aedeomyia squamipennis	female	1	gravid	Negative
2022	8	24	Meteti	Aedeomyia squamipennis	female	1	gravid	Negative
2022	8	24	Meteti	Aedeomyia squamipennis	female	1	gravid	Negative
2022	8	24	Meteti	Aedeomyia squamipennis	female	1	gravid	Positive
2022	8	24	Meteti	Aedeomyia squamipennis	female	1	gravid	Negative
2022	8	24	Meteti	Aedeomyia squamipennis	female	1	gravid	Negative
2022	8	24	Meteti	Aedeomyia squamipennis	female	1	fed	Positive
2022	5	26	El Real	Aedeomyia squamipennis	female	1	unfed	Negative
2021	2	11	Lajas Blancas	Mansonia titillans	female	1	unfed	Negative
2022	11	23	Lajas Blancas	Mansonia titillans	female	1	unfed	Negative
2021	2	11	Lajas Blancas	Mansonia titillans	female	1	fed	Negative
2021	2	11	Lajas Blancas	Mansonia titillans	female	1	fed	Negative
2021	2	11	Lajas Blancas	Mansonia titillans	female	1	fed	Negative
2021	2	11	Lajas Blancas	Mansonia titillans	female	1	fed	Negative
2021	2	11	Lajas Blancas	Mansonia titillans	female	1	fed	Negative
2021	2	11	Lajas Blancas	Mansonia titillans	female	1	fed	Negative
2021	2	11	Lajas Blancas	Mansonia titillans	female	1	fed	Negative
2021	2	11	Lajas Blancas	Mansonia titillans	female	1	fed	Negative
2021	2	11	Lajas Blancas	Mansonia titillans	female	1	fed	Negative
2021	2	11	Lajas Blancas	Mansonia titillans	female	1	depletion	Negative
2021	2	11	Lajas Blancas	Mansonia titillans	female	1	depletion	Negative
2021	2	11	Lajas Blancas	Mansonia titillans	female	1	depletion	Negative
2021	2	11	Lajas Blancas	Mansonia titillans	female	1	sugar-fed	Negative
2021	2	11	Lajas Blancas	Mansonia titillans	female	5	unfed	Negative
2021	2	11	Lajas Blancas	Mansonia titillans	female	5	unfed	Negative
2021	2	11	Lajas Blancas	Mansonia titillans	female	3	unfed	Negative
2021	2	11	Lajas Blancas	Mansonia titillans	female	3	unfed	Negative
2021	2	11	Lajas Blancas	Mansonia titillans	female	3	unfed	Negative
2021	2	11	Lajas Blancas	Mansonia titillans	female	7	unfed	Negative
2021	2	11	Lajas Blancas	Mansonia titillans	female	7	unfed	Negative
2021	2	11	Lajas Blancas	Mansonia titillans	female	7	unfed	Negative
2021	2	11	Lajas Blancas	Mansonia titillans	female	2	unfed	Negative
2022	11	23	Lajas Blancas	Mansonia titillans	female	2	unfed	Negative
2021	2	11	Lajas Blancas	Mansonia titillans	female	6	unfed	Negative
2021	2	11	Lajas Blancas	Mansonia titillans	female	6	unfed	Negative
2021	2	11	Lajas Blancas	Mansonia titillans	female	8	unfed	Negative
2021	2	11	Lajas Blancas	Mansonia titillans	female	8	unfed	Negative
2021	2	11	Lajas Blancas	Mansonia titillans	female	4	unfed	Negative
2021	2	11	Lajas Blancas	Mansonia titillans	female	10	unfed	Negative
2022	8	24	Meteti	Mansonia titillans	female	10	unfed	Negative
2022	8	24	Meteti	Mansonia titillans	female	10	unfed	Negative
2022	8	24	Meteti	Mansonia titillans	female	10	unfed	Negative
2022	8	24	Meteti	Mansonia titillans	female	10	unfed	Negative
2022	8	24	Meteti	Mansonia titillans	female	10	unfed	Negative
2022	8	24	Meteti	Mansonia titillans	female	10	unfed	Negative
2022	8	24	Meteti	Mansonia titillans	female	10	unfed	Negative
2022	8	24	Meteti	Mansonia titillans	female	10	unfed	Negative
2022	8	24	Meteti	Mansonia titillans	female	10	unfed	Negative
2022	8	24	Meteti	Mansonia titillans	female	10	unfed	Negative
2022	8	24	Meteti	Mansonia titillans	female	10	unfed	Negative
2022	8	24	Meteti	Mansonia titillans	female	10	unfed	Negative
2022	8	24	Meteti	Mansonia titillans	female	10	unfed	Negative
2022	8	24	Meteti	Mansonia titillans	female	10	unfed	Negative
2022	8	24	Meteti	Mansonia titillans	female	10	unfed	Negative
2022	8	24	Meteti	Mansonia titillans	female	10	unfed	Negative
2022	8	24	Meteti	Mansonia titillans	female	10	unfed	Negative
2022	8	24	Meteti	Mansonia titillans	female	4	unfed	Negative
2022	8	24	Meteti	Mansonia titillans	female	9	unfed	Negative
2022	8	24	Meteti	Mansonia titillans	female	11	unfed	Negative
2022	8	24	Meteti	Mansonia titillans	female	2	unfed	Positive
2022	8	24	Meteti	Mansonia titillans	female	2	fed	Negative
2022	8	24	Meteti	Mansonia titillans	female	2	fed	Negative
2022	8	24	Meteti	Mansonia titillans	female	13	unfed	Negative
2022	8	24	Meteti	Mansonia titillans	female	1	gravid	Negative
2022	8	24	Meteti	Mansonia titillans	female	1	gravid	Negative
2022	8	24	Meteti	Mansonia titillans	female	1	fed	Negative
2022	8	24	Meteti	Mansonia titillans	female	1	fed	Positive
2022	8	24	Meteti	Mansonia titillans	female	1	fed	Negative
2022	8	24	Meteti	Mansonia titillans	female	1	fed	Negative
2022	8	24	Meteti	Mansonia titillans	female	1	fed	Negative
2022	8	24	Meteti	Mansonia titillans	female	1	fed	Negative
2022	8	24	Meteti	Mansonia titillans	female	1	fed	Negative
2022	8	24	Meteti	Mansonia titillans	female	1	fed	Negative
2022	8	24	Meteti	Mansonia titillans	female	1	fed	Positive
2022	8	23	San Vicente	Mansonia titillans	female	3	unfed	Negative
2022	8	23	San Vicente	Mansonia titillans	female	1	unfed	Negative
2022	5	24	El Real	Mansonia titillans	female	1	unfed	Negative
2022	5	26	El Real	Mansonia titillans	female	1	unfed	Negative
2021	2	11	Lajas Blancas	Anopheles malefactor	female	1	unfed	Negative
2021	2	11	Lajas Blancas	Anopheles malefactor	female	1	unfed	Negative
2021	2	11	Lajas Blancas	Anopheles malefactor	female	1	unfed	Negative
2021	2	11	Lajas Blancas	Anopheles malefactor	female	2	unfed	Negative
2021	2	11	Lajas Blancas	Anopheles malefactor	female	2	unfed	Negative
2022	8	24	Meteti	Anopheles malefactor	female	4	unfed	Negative
2022	8	24	Meteti	Anopheles malefactor	female	1	unfed	Negative
2022	8	24	Meteti	Anopheles malefactor	female	5	unfed	Negative
2021	2	11	Lajas Blancas	Psorophora cingulata	female	1	unfed	Negative
2021	2	11	Lajas Blancas	Psorophora cingulata	female	1	unfed	Negative
2022	11	23	Lajas Blancas	Psorophora cingulata	female	1	unfed	Negative
2022	4	27	Meteti	Psorophora cingulata	female	2	unfed	Negative
2022	11	24	Meteti	Psorophora cingulata	female	2	unfed	Negative
2022	4	27	Meteti	Psorophora cingulata	female	1	unfed	Negative
2022	8	24	Meteti	Psorophora cingulata	female	1	unfed	Positive
2022	8	24	Meteti	Psorophora cingulata	female	1	unfed	Positive
2022	11	24	Meteti	Psorophora cingulata	female	1	unfed	Positive
2022	11	24	Meteti	Psorophora cingulata	female	1	unfed	Negative
2022	8	22	Meteti	Psorophora cingulata	female	1	gravid	Negative
2022	8	24	Meteti	Psorophora cingulata	female	1	gravid	Negative
2022	8	24	Meteti	Psorophora cingulata	female	1	gravid	Negative
2022	8	24	Meteti	Psorophora cingulata	female	1	gravid	Negative
2022	11	24	Meteti	Psorophora cingulata	female	3	unfed	Negative
2022	8	23	San Vicente	Psorophora cingulata	female	3	unfed	Negative
2022	8	23	San Vicente	Psorophora cingulata	female	7	unfed	Negative
2022	8	23	San Vicente	Psorophora cingulata	female	2	unfed	Positive
2022	5	24	El Real	Psorophora cingulata	female	1	unfed	Negative
2022	5	24	El Real	Psorophora cingulata	female	1	unfed	Negative
2022	5	24	El Real	Psorophora cingulata	female	1	unfed	Negative
2022	5	24	El Real	Psorophora cingulata	female	1	unfed	Negative
2022	5	24	El Real	Psorophora cingulata	female	1	gravid	Negative
2022	5	24	El Real	Psorophora cingulata	female	1	depletion	Negative
2022	5	26	El Real	Psorophora cingulata	female	1	gravid	Negative
2022	5	26	El Real	Psorophora cingulata	female	1	depletion	Negative
2022	5	26	El Real	Psorophora cingulata	female	1	sugar-fed	Negative
2022	5	24	El Real	Psorophora cingulata	female	4	unfed	Negative
2022	5	24	El Real	Psorophora cingulata	female	6	unfed	Negative
2022	5	24	El Real	Psorophora cingulata	female	6	unfed	Negative
2022	5	26	El Real	Psorophora cingulata	female	6	unfed	Negative
2022	5	26	El Real	Psorophora cingulata	female	6	unfed	Negative
2022	5	24	El Real	Psorophora cingulata	female	10	unfed	Negative
2022	5	26	El Real	Psorophora cingulata	female	10	unfed	Negative
2022	5	26	El Real	Psorophora cingulata	female	10	unfed	Negative
2022	5	26	El Real	Psorophora cingulata	female	10	unfed	Negative
2022	5	26	El Real	Psorophora cingulata	female	10	unfed	Negative
2022	5	26	El Real	Psorophora cingulata	female	10	unfed	Negative
2022	5	26	El Real	Psorophora cingulata	female	10	unfed	Negative
2022	5	26	El Real	Psorophora cingulata	female	10	unfed	Negative
2022	5	24	El Real	Psorophora cingulata	female	9	unfed	Negative
2022	5	26	El Real	Psorophora cingulata	female	9	unfed	Negative
2022	5	26	El Real	Psorophora cingulata	female	8	unfed	Negative
2022	5	26	El Real	Psorophora cingulata	female	8	unfed	Negative
2022	5	26	El Real	Psorophora cingulata	female	8	unfed	Negative
2022	5	26	El Real	Psorophora cingulata	female	7	unfed	Negative
2022	5	26	El Real	Psorophora cingulata	female	3	unfed	Negative
2021	2	11	Lajas Blancas	Culex amazonensis	female	1	unfed	Negative
2022	8	22	Meteti	Culex amazonensis	female	1	depletion	Negative
2022	5	24	El Real	Culex amazonensis	female	1	unfed	Negative
2022	5	26	El Real	Culex amazonensis	female	1	unfed	Negative
2022	5	26	El Real	Culex amazonensis	female	1	unfed	Negative
2022	5	26	El Real	Culex amazonensis	female	3	unfed	Negative
2021	2	11	Lajas Blancas	Coquillettidia venezuelensis	female	1	unfed	Negative
2021	2	11	Lajas Blancas	Coquillettidia venezuelensis	female	1	unfed	Negative
2022	11	23	Lajas Blancas	Coquillettidia venezuelensis	female	1	unfed	Positive
2022	11	23	Lajas Blancas	Coquillettidia venezuelensis	female	1	unfed	Positive
2022	11	23	Lajas Blancas	Coquillettidia venezuelensis	female	1	unfed	Positive
2021	2	11	Lajas Blancas	Coquillettidia venezuelensis	female	1	fed	Negative
2022	4	27	Meteti	Coquillettidia venezuelensis	female	1	unfed	Negative
2022	8	22	Meteti	Coquillettidia venezuelensis	female	1	unfed	Negative
2022	8	24	Meteti	Coquillettidia venezuelensis	female	1	unfed	Negative
2022	8	24	Meteti	Coquillettidia venezuelensis	female	1	unfed	Negative
2022	8	24	Meteti	Coquillettidia venezuelensis	female	1	unfed	Negative
2022	11	24	Meteti	Coquillettidia venezuelensis	female	1	unfed	Negative
2022	8	24	Meteti	Coquillettidia venezuelensis	female	1	gravid	Positive
2022	11	24	Meteti	Coquillettidia venezuelensis	female	1	gravid	Negative
2022	8	24	Meteti	Coquillettidia venezuelensis	female	1	fed	Negative
2022	8	22	Meteti	Coquillettidia venezuelensis	female	3	unfed	Negative
2022	8	24	Meteti	Coquillettidia venezuelensis	female	3	unfed	Negative
2022	8	24	Meteti	Coquillettidia venezuelensis	female	2	unfed	Negative
2022	8	24	Meteti	Coquillettidia venezuelensis	female	2	unfed	Negative
2022	11	23	Meteti	Coquillettidia venezuelensis	female	2	unfed	Negative
2022	8	24	Meteti	Coquillettidia venezuelensis	female	4	unfed	Negative
2022	8	24	Meteti	Coquillettidia venezuelensis	female	4	unfed	Negative
2022	8	24	Meteti	Coquillettidia venezuelensis	female	5	unfed	Negative
2022	8	23	San Vicente	Coquillettidia venezuelensis	female	1	unfed	Negative
2022	5	24	El Real	Coquillettidia venezuelensis	female	1	unfed	Negative
2022	5	24	El Real	Coquillettidia venezuelensis	female	1	unfed	Negative
2022	5	24	El Real	Coquillettidia venezuelensis	female	1	unfed	Negative
2022	5	24	El Real	Coquillettidia venezuelensis	female	1	unfed	Negative
2022	5	25	El Real	Coquillettidia venezuelensis	female	1	gravid	Negative
2022	5	25	El Real	Coquillettidia venezuelensis	female	1	fed	Negative
2022	5	25	El Real	Coquillettidia venezuelensis	female	1	depletion	Negative
2022	5	25	El Real	Coquillettidia venezuelensis	female	6	unfed	Negative
2022	5	25	El Real	Coquillettidia venezuelensis	female	6	unfed	Positive
2022	5	25	El Real	Coquillettidia venezuelensis	female	8	unfed	Negative
2022	5	25	El Real	Coquillettidia venezuelensis	female	9	unfed	Negative
2022	5	25	El Real	Coquillettidia venezuelensis	female	4	unfed	Positive
2022	5	25	El Real	Coquillettidia venezuelensis	female	3	unfed	Negative
2022	5	26	El Real	Coquillettidia venezuelensis	female	3	unfed	Negative
2022	5	26	El Real	Coquillettidia venezuelensis	female	5	unfed	Negative
2022	5	26	El Real	Coquillettidia venezuelensis	female	5	unfed	Negative
2021	2	11	Lajas Blancas	Culex interrogator	female	1	unfed	Negative
2021	2	11	Lajas Blancas	Culex interrogator	female	1	gravid	Negative
2021	2	11	Lajas Blancas	Culex interrogator	female	1	gravid	Negative
2022	11	23	Lajas Blancas	Culex interrogator	female	1	gravid	Negative
2022	11	23	Lajas Blancas	Culex interrogator	female	1	gravid	Negative
2022	11	23	Lajas Blancas	Culex interrogator	female	1	gravid	Negative
2022	11	23	Lajas Blancas	Culex interrogator	female	1	gravid	Negative
2022	11	23	Lajas Blancas	Culex interrogator	female	1	gravid	Negative
2021	2	11	Lajas Blancas	Culex interrogator	female	1	unfed	Negative
2022	4	27	Meteti	Culex interrogator	female	2	unfed	Negative
2022	11	24	Meteti	Culex interrogator	female	2	unfed	Negative
2022	4	27	Meteti	Culex interrogator	female	9	unfed	Negative
2022	4	27	Meteti	Culex interrogator	female	1	unfed	Negative
2022	11	24	Meteti	Culex interrogator	female	1	unfed	Negative
2022	8	24	Meteti	Culex interrogator	female	1	gravid	Negative
2022	8	24	Meteti	Culex interrogator	female	1	gravid	Negative
2022	8	24	Meteti	Culex interrogator	female	1	gravid	Negative
2022	8	24	Meteti	Culex interrogator	female	1	gravid	Negative
2022	8	24	Meteti	Culex interrogator	female	1	gravid	Negative
2022	8	24	Meteti	Culex interrogator	female	4	unfed	Negative
2022	11	24	Meteti	Culex interrogator	female	4	unfed	Negative
2022	11	24	Meteti	Culex interrogator	female	8	unfed	Negative
2022	11	24	Meteti	Culex interrogator	female	5	unfed	Negative
2022	8	23	San Vicente	Culex interrogator	female	1	unfed	Negative
2022	8	23	San Vicente	Culex interrogator	female	1	gravid	Negative
2022	8	23	San Vicente	Culex interrogator	female	1	depletion	Positive
2022	8	23	San Vicente	Culex interrogator	female	9	unfed	Negative
2022	8	23	San Vicente	Culex interrogator	female	3	unfed	Negative
2022	5	26	El Real	Culex interrogator	female	6	unfed	Negative
2022	5	26	El Real	Culex interrogator	female	1	gravid	Negative
2022	5	26	El Real	Culex interrogator	female	1	gravid	Positive
2022	5	26	El Real	Culex interrogator	female	1	gravid	Negative
2022	5	26	El Real	Culex interrogator	female	1	gravid	Negative
2022	5	26	El Real	Culex interrogator	female	1	gravid	Negative
2022	5	26	El Real	Culex interrogator	female	1	sugar-fed	Negative
2021	2	11	Lajas Blancas	Uranotaenia hystera	female	1	unfed	Negative
2021	2	11	Lajas Blancas	Uranotaenia hystera	female	1	unfed	Negative
2021	2	11	Lajas Blancas	Uranotaenia hystera	female	4	unfed	Negative
2022	5	26	El Real	Uranotaenia hystera	female	1	unfed	Negative
2021	2	11	Lajas Blancas	Culex ocossa	female	1	unfed	Negative
2021	2	11	Lajas Blancas	Culex ocossa	female	5	unfed	Negative
2022	11	23	Lajas Blancas	Culex ocossa	female	5	unfed	Positive
2021	2	11	Lajas Blancas	Culex ocossa	female	6	unfed	Negative
2022	11	23	Lajas Blancas	Culex ocossa	female	2	unfed	Negative
2022	8	24	Meteti	Culex ocossa	female	2	unfed	Negative
2022	8	24	Meteti	Culex ocossa	female	1	unfed	Negative
2022	8	24	Meteti	Culex ocossa	female	1	unfed	Positive
2022	5	26	El Real	Culex ocossa	female	1	unfed	Negative
2022	5	26	El Real	Culex ocossa	female	1	unfed	Negative
2021	2	11	Lajas Blancas	Culex spissipes	female	1	unfed	Negative
2021	2	11	Lajas Blancas	Culex spissipes	female	1	unfed	Negative
2021	2	11	Lajas Blancas	Culex spissipes	female	1	unfed	Negative
2021	2	11	Lajas Blancas	Culex spissipes	female	1	unfed	Negative
2022	4	27	Meteti	Culex spissipes	female	1	unfed	Negative
2022	8	22	Meteti	Culex spissipes	female	1	unfed	Negative
2022	8	22	Meteti	Culex spissipes	female	1	unfed	Negative
2022	8	24	Meteti	Culex spissipes	female	2	unfed	Negative
2022	8	23	San Vicente	Culex spissipes	female	1	unfed	Negative
2022	5	25	El Real	Culex spissipes	female	2	unfed	Negative
2022	5	25	El Real	Culex spissipes	female	5	unfed	Positive
2022	5	26	El Real	Culex spissipes	female	1	unfed	Negative
2021	2	11	Lajas Blancas	Uranotaenia lowii	female	1	unfed	Negative
2022	11	23	Lajas Blancas	Uranotaenia lowii	female	9	unfed	Negative
2022	11	23	Lajas Blancas	Uranotaenia lowii	female	3	unfed	Negative
2022	11	23	Lajas Blancas	Uranotaenia lowii	female	2	unfed	Negative
2022	4	27	Meteti	Uranotaenia lowii	female	2	unfed	Negative
2022	8	24	Meteti	Uranotaenia lowii	female	2	unfed	Negative
2022	4	27	Meteti	Uranotaenia lowii	female	8	unfed	Negative
2022	8	22	Meteti	Uranotaenia lowii	female	1	unfed	Positive
2022	8	24	Meteti	Uranotaenia lowii	female	1	unfed	Positive
2022	11	24	Meteti	Uranotaenia lowii	female	1	unfed	Negative
2022	11	24	Meteti	Uranotaenia lowii	female	1	unfed	Negative
2022	8	24	Meteti	Uranotaenia lowii	female	1	gravid	Negative
2022	8	24	Meteti	Uranotaenia lowii	female	1	fed	Positive
2022	8	24	Meteti	Uranotaenia lowii	female	1	fed	Negative
2022	8	24	Meteti	Uranotaenia lowii	female	1	fed	Negative
2022	8	24	Meteti	Uranotaenia lowii	female	1	depletion	Negative
2022	8	24	Meteti	Uranotaenia lowii	female	4	unfed	Positive
2022	8	24	Meteti	Uranotaenia lowii	female	10	unfed	Negative
2022	8	24	Meteti	Uranotaenia lowii	female	7	unfed	Negative
2022	8	23	San Vicente	Uranotaenia lowii	female	1	unfed	Positive
2022	8	23	San Vicente	Uranotaenia lowii	female	6	unfed	Negative
2022	8	23	San Vicente	Uranotaenia lowii	female	7	unfed	Negative
2022	5	24	El Real	Uranotaenia lowii	female	5	unfed	Negative
2022	5	24	El Real	Uranotaenia lowii	female	1	unfed	Negative
2022	5	26	El Real	Uranotaenia lowii	female	1	unfed	Negative
2022	5	26	El Real	Uranotaenia lowii	female	1	fed	Positive
2022	5	26	El Real	Uranotaenia lowii	female	1	depletion	Positive
2022	5	24	El Real	Uranotaenia lowii	female	2	unfed	Negative
2022	5	26	El Real	Uranotaenia lowii	female	2	unfed	Negative
2022	5	26	El Real	Uranotaenia lowii	female	2	unfed	Negative
2022	5	26	El Real	Uranotaenia lowii	female	2	gravid	Positive
2022	5	26	El Real	Uranotaenia lowii	female	7	unfed	Positive
2022	5	26	El Real	Uranotaenia lowii	female	10	unfed	Negative
2022	5	26	El Real	Uranotaenia lowii	female	10	unfed	Positive
2022	5	26	El Real	Uranotaenia lowii	female	4	unfed	Negative
2021	2	11	Lajas Blancas	Culex declarator	female	1	unfed	Negative
2022	8	22	Meteti	Culex declarator	female	3	unfed	Negative
2022	8	22	Meteti	Culex declarator	female	1	unfed	Negative
2022	8	22	Meteti	Culex declarator	female	1	unfed	Negative
2022	8	24	Meteti	Culex declarator	female	1	gravid	Negative
2022	8	24	Meteti	Culex declarator	female	1	gravid	Negative
2022	8	24	Meteti	Culex declarator	female	1	gravid	Negative
2022	8	24	Meteti	Culex declarator	female	1	gravid	Negative
2022	8	24	Meteti	Culex declarator	female	1	gravid	Negative
2022	8	24	Meteti	Culex declarator	female	1	gravid	Negative
2022	8	24	Meteti	Culex declarator	female	1	gravid	Negative
2022	8	24	Meteti	Culex declarator	female	1	gravid	Negative
2022	8	23	San Vicente	Culex declarator	female	2	unfed	Negative
2022	8	23	San Vicente	Culex declarator	female	1	unfed	Positive
2021	2	11	Lajas Blancas	Culex Me iolambdis	female	1	unfed	Negative
2022	8	24	Meteti	Culex Me iolambdis	female	2	unfed	Negative
2022	8	24	Meteti	Culex Me iolambdis	female	1	unfed	Negative
2022	11	23	Lajas Blancas	Uranotaenia apicalis	female	1	unfed	Negative
2022	11	23	Lajas Blancas	Uranotaenia apicalis	female	1	unfed	Positive
2022	8	24	Meteti	Uranotaenia apicalis	female	5	unfed	Positive
2022	8	24	Meteti	Uranotaenia apicalis	female	1	unfed	Positive
2022	8	24	Meteti	Uranotaenia apicalis	female	1	unfed	Positive
2022	8	24	Meteti	Uranotaenia apicalis	female	10	unfed	Negative
2022	8	24	Meteti	Uranotaenia apicalis	female	10	unfed	Negative
2022	5	26	El Real	Uranotaenia apicalis	female	3	unfed	Negative
2022	11	23	Lajas Blancas	Culex theobaldi	female	5	unfed	Negative
2022	11	23	Lajas Blancas	Culex theobaldi	female	1	gravid	Negative
2022	8	24	Meteti	Culex theobaldi	female	1	unfed	Negative
2022	8	24	Meteti	Culex theobaldi	female	1	gravid	Negative
2022	8	24	Meteti	Culex theobaldi	female	1	gravid	Negative
2022	8	24	Meteti	Culex theobaldi	female	1	gravid	Positive
2022	8	24	Meteti	Culex theobaldi	female	1	gravid	Negative
2022	8	24	Meteti	Culex theobaldi	female	1	gravid	Negative
2022	8	24	Meteti	Culex theobaldi	female	1	gravid	Negative
2022	8	24	Meteti	Culex theobaldi	female	1	gravid	Negative
2022	8	24	Meteti	Culex theobaldi	female	1	gravid	Negative
2022	8	24	Meteti	Culex theobaldi	female	10	unfed	Negative
2022	8	24	Meteti	Culex theobaldi	female	10	unfed	Negative
2022	8	24	Meteti	Culex theobaldi	female	10	unfed	Negative
2022	8	24	Meteti	Culex theobaldi	female	2	unfed	Negative
2022	8	24	Meteti	Culex theobaldi	female	2	unfed	Negative
2022	8	23	San Vicente	Culex theobaldi	female	3	unfed	Negative
2022	8	23	San Vicente	Culex theobaldi	female	1	unfed	Negative
2022	5	26	El Real	Culex theobaldi	female	3	unfed	Negative
2022	5	26	El Real	Culex theobaldi	female	1	unfed	Negative
2022	11	23	Lajas Blancas	Anopheles punctimacula	female	1	unfed	Negative
2021	2	11	Lajas Blancas	Anopheles punctimacula	female	1	fed	Negative
2022	11	23	Lajas Blancas	Anopheles punctimacula	female	1	fed	Negative
2022	5	24	El Real	Anopheles punctimacula	female	1	unfed	Negative
2022	11	23	Lajas Blancas	Anopheles triannulatus	female	2	unfed	Negative
2022	11	23	Lajas Blancas	Culex corniger	female	1	unfed	Negative
2022	11	23	Lajas Blancas	Culex Me sp	female	1	unfed	Negative
2022	11	23	Lajas Blancas	Culex Me sp	female	1	gravid	Negative
2022	11	23	Lajas Blancas	Culex Me sp	female	1	gravid	Negative
2021	2	11	Lajas Blancas	Culex Me sp	female	1	unfed	Negative
2022	4	27	Meteti	Culex Me sp	female	1	unfed	Negative
2022	8	24	Meteti	Culex Me sp	female	1	gravid	Negative
2022	8	24	Meteti	Culex Me sp	female	1	fed	Negative
2022	5	26	El Real	Culex Me sp	female	1	gravid	Positive
2022	11	23	Lajas Blancas	Culex erraticus	female	1	unfed	Positive
2022	11	23	Lajas Blancas	Culex nigripalpus	female	1	unfed	Negative
2022	11	23	Lajas Blancas	Culex nigripalpus	female	1	gravid	Negative
2022	4	27	Meteti	Culex nigripalpus	female	1	unfed	Negative
2022	11	24	Meteti	Culex nigripalpus	female	1	unfed	Negative
2022	8	22	Meteti	Culex nigripalpus	female	1	gravid	Negative
2022	4	27	Meteti	Culex nigripalpus	female	1	depletion	Negative
2022	4	27	Meteti	Culex nigripalpus	female	9	unfed	Negative
2022	4	27	Meteti	Culex nigripalpus	female	10	unfed	Negative
2022	4	27	Meteti	Culex nigripalpus	female	10	unfed	Negative
2022	4	27	Meteti	Culex nigripalpus	female	10	unfed	Negative
2022	4	27	Meteti	Culex nigripalpus	female	10	unfed	Negative
2022	4	27	Meteti	Culex nigripalpus	female	7	unfed	Negative
2022	4	27	Meteti	Culex nigripalpus	female	4	unfed	Negative
2022	4	27	Meteti	Culex nigripalpus	female	4	unfed	Negative
2022	8	22	Meteti	Culex nigripalpus	female	4	unfed	Negative
2022	4	27	Meteti	Culex nigripalpus	female	12	unfed	Negative
2022	4	27	Meteti	Culex nigripalpus	female	6	unfed	Negative
2022	8	22	Meteti	Culex nigripalpus	female	3	unfed	Negative
2022	11	24	Meteti	Culex nigripalpus	female	2	unfed	Negative
2022	4	27	Meteti	Culex nigripalpus	female	2	gravid	Negative
2022	8	23	San Vicente	Culex nigripalpus	female	2	unfed	Negative
2022	8	23	San Vicente	Culex nigripalpus	female	4	unfed	Negative
2022	5	24	El Real	Culex nigripalpus	female	2	unfed	Negative
2022	5	25	El Real	Culex nigripalpus	female	1	fed	Negative
2022	5	25	El Real	Culex nigripalpus	female	1	fed	Negative
2022	5	26	El Real	Culex nigripalpus	female	1	unfed	Negative
2022	5	26	El Real	Culex nigripalpus	female	1	unfed	Negative
2022	5	26	El Real	Culex nigripalpus	female	1	gravid	Negative
2022	5	26	El Real	Culex nigripalpus	female	1	gravid	Positive
2022	5	26	El Real	Culex nigripalpus	female	1	fed	Negative
2022	5	26	El Real	Culex nigripalpus	female	1	fed	Negative
2022	5	26	El Real	Culex nigripalpus	female	1	fed	Negative
2022	5	26	El Real	Culex nigripalpus	female	1	fed	Negative
2022	5	26	El Real	Culex nigripalpus	female	1	fed	Negative
2022	5	26	El Real	Culex nigripalpus	female	1	fed	Negative
2022	5	26	El Real	Culex nigripalpus	female	1	fed	Negative
2022	5	26	El Real	Culex nigripalpus	female	1	fed	Negative
2022	5	26	El Real	Culex nigripalpus	female	5	unfed	Negative
2022	5	26	El Real	Culex nigripalpus	female	3	sugar-fed	Negative
2021	2	11	Lajas Blancas	Culex coronator	female	1	gravid	Negative
2021	2	11	Lajas Blancas	Culex coronator	female	1	gravid	Negative
2022	11	23	Lajas Blancas	Culex coronator	female	1	gravid	Negative
2022	11	23	Lajas Blancas	Culex coronator	female	1	gravid	Negative
2021	2	11	Lajas Blancas	Culex coronator	female	1	sugar-fed	Negative
2022	4	27	Meteti	Culex coronator	female	5	unfed	Negative
2022	4	27	Meteti	Culex coronator	female	1	unfed	Negative
2022	4	27	Meteti	Culex coronator	female	1	unfed	Negative
2022	11	24	Meteti	Culex coronator	female	1	unfed	Negative
2022	8	22	Meteti	Culex coronator	female	1	gravid	Negative
2022	8	24	Meteti	Culex coronator	female	1	gravid	Positive
2022	8	24	Meteti	Culex coronator	female	1	gravid	Negative
2022	8	24	Meteti	Culex coronator	female	1	gravid	Negative
2022	8	24	Meteti	Culex coronator	female	1	gravid	Positive
2022	8	24	Meteti	Culex coronator	female	1	gravid	Positive
2022	4	27	Meteti	Culex coronator	female	7	unfed	Negative
2022	11	24	Meteti	Culex coronator	female	7	unfed	Negative
2022	4	27	Meteti	Culex coronator	female	4	unfed	Negative
2022	4	27	Meteti	Culex coronator	female	4	unfed	Negative
2022	8	22	Meteti	Culex coronator	female	9	unfed	Negative
2022	8	22	Meteti	Culex coronator	female	9	unfed	Negative
2022	8	22	Meteti	Culex coronator	female	2	unfed	Negative
2022	8	22	Meteti	Culex coronator	female	2	unfed	Negative
2022	11	24	Meteti	Culex coronator	female	2	unfed	Negative
2022	4	27	Meteti	Culex coronator	female	2	gravid	Negative
2022	11	24	Meteti	Culex coronator	female	3	unfed	Negative
2022	11	24	Meteti	Culex coronator	female	3	unfed	Negative
2022	8	23	San Vicente	Culex coronator	female	2	unfed	Negative
2022	8	23	San Vicente	Culex coronator	female	2	unfed	Negative
2022	8	23	San Vicente	Culex coronator	female	4	unfed	Negative
2022	5	25	El Real	Culex coronator	female	2	unfed	Negative
2022	5	26	El Real	Culex coronator	female	2	unfed	Negative
2022	5	26	El Real	Culex coronator	female	2	gravid	Negative
2022	5	26	El Real	Culex coronator	female	1	gravid	Negative
2022	5	26	El Real	Culex coronator	female	1	gravid	Negative
2022	5	26	El Real	Culex coronator	female	1	gravid	Negative
2022	5	26	El Real	Culex coronator	female	1	gravid	Negative
2022	5	26	El Real	Culex coronator	female	1	fed	Negative
2022	5	26	El Real	Culex coronator	female	1	sugar-fed	Negative
2022	5	26	El Real	Culex coronator	female	8	sugar-fed	Negative
2022	11	23	Lajas Blancas	Anopheles neomaculipalpus	female	1	gravid	Negative
2022	8	24	Meteti	Anopheles neomaculipalpus	female	4	unfed	Negative
2022	5	26	El Real	Anopheles neomaculipalpus	female	2	unfed	Negative
2022	5	26	El Real	Anopheles neomaculipalpus	female	2	unfed	Negative
2022	5	26	El Real	Anopheles neomaculipalpus	female	1	unfed	Negative
2022	5	26	El Real	Anopheles neomaculipalpus	female	1	gravid	Negative
2022	11	23	Lajas Blancas	Culex sp	female	1	gravid	Negative
2022	4	27	Meteti	Culex pedroi	female	1	unfed	Negative
2022	4	27	Meteti	Culex pedroi	female	1	unfed	Negative
2022	8	22	Meteti	Culex pedroi	female	1	gravid	Negative
2022	4	27	Meteti	Culex pedroi	female	7	unfed	Negative
2022	4	27	Meteti	Culex pedroi	female	4	unfed	Negative
2022	4	27	Meteti	Culex pedroi	female	4	unfed	Negative
2022	4	27	Meteti	Culex pedroi	female	9	unfed	Negative
2022	5	25	El Real	Culex pedroi	female	1	fed	Negative
2022	5	25	El Real	Culex pedroi	female	1	fed	Negative
2022	5	26	El Real	Culex pedroi	female	1	unfed	Negative
2022	5	26	El Real	Culex pedroi	female	1	unfed	Positive
2022	5	26	El Real	Culex pedroi	female	1	gravid	Negative
2022	5	26	El Real	Culex pedroi	female	1	gravid	Negative
2022	5	25	El Real	Culex pedroi	female	2	unfed	Negative
2022	4	27	Meteti	Psorophora ferox	female	1	unfed	Negative
2022	4	27	Meteti	Psorophora ferox	female	2	unfed	Negative
2022	5	25	El Real	Psorophora ferox	female	1	unfed	Negative
2022	5	26	El Real	Psorophora ferox	female	1	unfed	Positive
2022	4	27	Meteti	Culex dunni	female	2	unfed	Negative
2022	4	27	Meteti	Culex dunni	female	3	unfed	Negative
2022	4	27	Meteti	Culex dunni	female	1	unfed	Negative
2022	4	27	Meteti	Culex dunni	female	1	unfed	Negative
2022	8	22	Meteti	Culex dunni	female	1	unfed	Positive
2022	8	22	Meteti	Culex dunni	female	1	unfed	Negative
2022	8	24	Meteti	Culex dunni	female	1	unfed	Negative
2022	11	24	Meteti	Culex dunni	female	5	unfed	Negative
2022	8	23	San Vicente	Culex dunni	female	1	unfed	Negative
2022	8	23	San Vicente	Culex dunni	female	1	unfed	Negative
2022	8	23	San Vicente	Culex dunni	female	2	unfed	Negative
2022	5	26	El Real	Culex dunni	female	1	unfed	Negative
2022	5	26	El Real	Culex dunni	female	1	unfed	Positive
2022	4	27	Meteti	Culex culex sp	female	2	unfed	Negative
2022	4	27	Meteti	Culex culex sp	female	9	unfed	Negative
2022	8	22	Meteti	Culex culex sp	female	1	unfed	Negative
2022	8	24	Meteti	Culex culex sp	female	1	gravid	Negative
2022	8	24	Meteti	Culex culex sp	female	1	gravid	Negative
2022	8	24	Meteti	Culex culex sp	female	1	gravid	Negative
2022	8	24	Meteti	Culex culex sp	female	1	gravid	Negative
2022	8	24	Meteti	Culex culex sp	female	1	gravid	Positive
2022	4	27	Meteti	Culex culex sp	female	1	sugar-fed	Negative
2022	5	26	El Real	Culex culex sp	female	7	unfed	Negative
2022	5	26	El Real	Culex culex sp	female	8	sugar-fed	Negative
2022	4	27	Meteti	Aedes scapularis	female	1	unfed	Negative
2022	4	27	Meteti	Aedes scapularis	female	1	unfed	Negative
2022	4	27	Meteti	Culex Me Inhibitator	female	4	unfed	Negative
2022	4	27	Meteti	Culex Me Inhibitator	female	1	unfed	Negative
2022	4	27	Meteti	Culex Me Inhibitator	female	1	gravid	Negative
2022	4	27	Meteti	Culex Me Inhibitator	female	1	depletion	Negative
2022	4	27	Meteti	Culex Me Inhibitator	female	2	gravid	Negative
2022	4	27	Meteti	Culex Me Inhibitator	female	2	fed	Negative
2022	8	23	San Vicente	Culex Me Inhibitator	female	1	unfed	Negative
2022	8	23	San Vicente	Culex Me Inhibitator	female	1	gravid	Negative
2022	8	23	San Vicente	Culex Me Inhibitator	female	2	unfed	Negative
2022	8	22	Meteti	Culex grupo intrincatus	female	1	unfed	Negative
2022	8	22	Meteti	Culex grupo intrincatus	female	1	fed	Negative
2022	8	23	San Vicente	Culex grupo intrincatus	female	1	unfed	Negative
2022	8	23	San Vicente	Culex grupo intrincatus	female	1	depletion	Negative
2022	8	22	Meteti	Culex grupo pilosus	female	2	unfed	Negative
2022	8	24	Meteti	Culex grupo pilosus	female	2	unfed	Negative
2022	8	24	Meteti	Culex grupo pilosus	female	2	unfed	Negative
2022	4	27	Meteti	Culex grupo pilosus	female	1	gravid	Negative
2022	8	24	Meteti	Culex grupo pilosus	female	1	fed	Negative
2022	5	26	El Real	Culex grupo pilosus	female	1	unfed	Negative
2022	8	23	Meteti	Mansonia humeralis	female	9	unfed	Negative
2022	8	24	Meteti	Mansonia humeralis	female	10	unfed	Negative
2022	8	24	Meteti	Mansonia humeralis	female	10	unfed	Negative
2022	8	24	Meteti	Mansonia humeralis	female	6	unfed	Negative
2022	8	24	Meteti	Mansonia humeralis	female	4	unfed	Negative
2022	8	24	Meteti	Mansonia humeralis	female	5	unfed	Negative
2022	8	24	Meteti	Mansonia humeralis	female	1	unfed	Positive
2022	8	24	Meteti	Mansonia humeralis	female	1	gravid	Negative
2022	8	24	Meteti	Mansonia humeralis	female	1	gravid	Negative
2022	8	24	Meteti	Mansonia humeralis	female	2	unfed	Negative
2022	8	24	Meteti	Mansonia dyari	female	8	unfed	Negative
2022	8	24	Meteti	Mansonia dyari	female	2	unfed	Negative
2022	8	24	Meteti	Mansonia dyari	female	9	unfed	Negative
2022	8	24	Meteti	Mansonia dyari	female	4	unfed	Negative
2022	8	24	Meteti	Uranotaenia leucoptera	female	2	unfed	Positive
2022	8	24	Meteti	Anopheles sp	female	1	unfed	Negative
2022	8	24	Meteti	Anopheles sp	female	3	unfed	Negative
2022	5	24	El Real	Anopheles sp	female	1	unfed	Negative
2022	5	26	El Real	Anopheles sp	female	1	unfed	Negative
2022	11	24	Meteti	Psorophora sp	female	4	unfed	Negative
2022	11	24	Meteti	Wyeomyia arborea	female	1	unfed	Negative
2022	11	24	Meteti	Culex quinquefasciatus	female	2	unfed	Negative
2022	8	24	Meteti	Culex quinquefasciatus	female	1	gravid	Negative
2022	8	24	Meteti	Culex quinquefasciatus	female	1	gravid	Negative
2022	8	24	Meteti	Culex quinquefasciatus	female	1	gravid	Positive
2022	8	24	Meteti	Culex quinquefasciatus	female	1	gravid	Negative
2022	8	24	Meteti	Culex quinquefasciatus	female	1	unfed	Negative
2022	5	24	El Real	Culex quinquefasciatus	female	1	unfed	Negative
2022	5	24	El Real	Culex quinquefasciatus	female	1	unfed	Negative
2022	5	24	El Real	Culex quinquefasciatus	female	1	gravid	Negative
2022	5	24	El Real	Culex quinquefasciatus	female	1	gravid	Negative
2022	5	24	El Real	Culex quinquefasciatus	female	1	gravid	Negative
2022	5	24	El Real	Culex quinquefasciatus	female	1	gravid	Negative
2022	5	24	El Real	Culex quinquefasciatus	female	1	gravid	Negative
2022	5	24	El Real	Culex quinquefasciatus	female	1	gravid	Negative
2022	5	24	El Real	Culex quinquefasciatus	female	1	gravid	Negative
2022	5	24	El Real	Culex quinquefasciatus	female	1	gravid	Negative
2022	5	24	El Real	Culex quinquefasciatus	female	1	gravid	Negative
2022	5	24	El Real	Culex quinquefasciatus	female	1	gravid	Negative
2022	5	24	El Real	Culex quinquefasciatus	female	1	gravid	Negative
2022	5	24	El Real	Culex quinquefasciatus	female	1	gravid	Negative
2022	5	24	El Real	Culex quinquefasciatus	female	1	gravid	Negative
2022	5	24	El Real	Culex quinquefasciatus	female	1	gravid	Negative
2022	5	24	El Real	Culex quinquefasciatus	female	1	gravid	Negative
2022	5	24	El Real	Culex quinquefasciatus	female	1	gravid	Negative
2022	5	24	El Real	Culex quinquefasciatus	female	1	gravid	Negative
2022	5	24	El Real	Culex quinquefasciatus	female	1	gravid	Negative
2022	5	24	El Real	Culex quinquefasciatus	female	1	gravid	Negative
2022	5	24	El Real	Culex quinquefasciatus	female	1	gravid	Negative
2022	5	24	El Real	Culex quinquefasciatus	female	1	gravid	Negative
2022	5	24	El Real	Culex quinquefasciatus	female	1	gravid	Negative
2022	5	24	El Real	Culex quinquefasciatus	female	1	gravid	Negative
2022	5	24	El Real	Culex quinquefasciatus	female	1	gravid	Negative
2022	5	24	El Real	Culex quinquefasciatus	female	1	gravid	Negative
2022	5	24	El Real	Culex quinquefasciatus	female	1	gravid	Negative
2022	5	24	El Real	Culex quinquefasciatus	female	1	gravid	Negative
2022	5	24	El Real	Culex quinquefasciatus	female	1	fed	Negative
2022	5	24	El Real	Culex quinquefasciatus	female	1	fed	Negative
2022	5	25	El Real	Culex quinquefasciatus	female	1	gravid	Negative
2022	5	26	El Real	Culex quinquefasciatus	female	1	gravid	Negative
2022	5	26	El Real	Culex quinquefasciatus	female	1	depletion	Negative
2022	5	24	El Real	Culex quinquefasciatus	female	2	unfed	Negative
2022	5	24	El Real	Culex quinquefasciatus	female	10	unfed	Negative
2022	5	24	El Real	Culex quinquefasciatus	female	10	unfed	Negative
2022	5	24	El Real	Culex quinquefasciatus	female	10	unfed	Negative
2022	5	24	El Real	Culex quinquefasciatus	female	12	unfed	Negative
2022	11	24	Meteti	Trichoprosopon digitatum	female	1	unfed	Negative
2022	11	24	Meteti	Trichoprosopon digitatum	female	1	gravid	Negative
2022	11	24	Meteti	Aedes zavortinki	female	1	unfed	Negative
2022	11	24	Meteti	Aedes serratus	female	1	unfed	Negative
2022	8	24	Meteti	Aedes serratus	female	1	gravid	Negative
2022	11	24	Meteti	Aedes serratus	female	1	gravid	Negative
2022	11	24	Meteti	Aedes serratus	female	1	gravid	Negative
2022	5	26	El Real	Aedes serratus	female	1	unfed	Negative
2022	5	26	El Real	Aedes serratus	female	1	depletion	Negative
2022	4	27	Meteti	Culex conservator	female	1	fed	Negative
2022	8	23	San Vicente	Culex crybda	female	1	unfed	Negative
2022	8	23	San Vicente	Culex Phenacomyia lactator	female	1	gravid	Negative
2022	5	24	El Real	Psorophora cilipes	female	1	unfed	Negative
2022	5	24	El Real	Aedes eupoclamus	female	3	unfed	Negative
2022	5	24	El Real	Aedes eupoclamus	female	3	unfed	Negative
2022	5	24	El Real	Aedes eupoclamus	female	3	unfed	Negative
2022	5	24	El Real	Aedes eupoclamus	female	9	unfed	Negative
2022	5	24	El Real	Aedes eupoclamus	female	1	gravid	Negative
2022	5	25	El Real	Aedes eupoclamus	female	1	unfed	Negative
2022	5	25	El Real	Aedes eupoclamus	female	1	fed	Negative
2022	5	25	El Real	Aedes eupoclamus	female	1	fed	Negative
2022	5	26	El Real	Aedes eupoclamus	female	1	unfed	Negative
2022	5	26	El Real	Aedes eupoclamus	female	1	gravid	Negative
2022	5	26	El Real	Aedes eupoclamus	female	1	gravid	Positive
2022	5	26	El Real	Aedes eupoclamus	female	1	gravid	Negative
2022	5	26	El Real	Aedes eupoclamus	female	1	gravid	Positive
2022	5	26	El Real	Aedes eupoclamus	female	1	gravid	Negative
2022	5	26	El Real	Aedes eupoclamus	female	1	gravid	Negative
2022	5	26	El Real	Aedes eupoclamus	female	1	gravid	Negative
2022	5	26	El Real	Aedes eupoclamus	female	1	gravid	Negative
2022	5	26	El Real	Aedes eupoclamus	female	1	gravid	Negative
2022	5	26	El Real	Aedes eupoclamus	female	1	fed	Negative
2022	5	26	El Real	Aedes eupoclamus	female	5	unfed	Negative
2022	5	26	El Real	Aedes eupoclamus	female	5	unfed	Negative
2022	5	26	El Real	Aedes eupoclamus	female	10	unfed	Negative
2022	5	26	El Real	Aedes eupoclamus	female	10	unfed	Negative
2022	5	26	El Real	Aedes eupoclamus	female	10	unfed	Negative
2022	5	26	El Real	Aedes eupoclamus	female	10	unfed	Negative
2022	5	26	El Real	Aedes eupoclamus	female	10	unfed	Negative
2022	5	26	El Real	Aedes eupoclamus	female	10	unfed	Negative
2022	5	26	El Real	Aedes eupoclamus	female	10	unfed	Negative
2022	5	26	El Real	Aedes eupoclamus	female	10	unfed	Positive
2022	5	26	El Real	Aedes eupoclamus	female	10	unfed	Negative
2022	5	26	El Real	Aedes eupoclamus	female	10	unfed	Negative
2022	5	24	El Real	Uranotaenia nataliae	female	1	unfed	Negative
2022	5	24	El Real	Mansonia indubitans	female	1	unfed	Negative
2022	5	24	El Real	Mansonia indubitans	female	1	unfed	Negative
2022	5	24	El Real	Aedes albopictus	female	1	unfed	Positive
2022	5	24	El Real	Aedes albopictus	female	1	unfed	Negative
2022	5	24	El Real	Coquillettidia sp	female	6	unfed	Negative
2022	5	24	El Real	Psorophora confinnis	female	1	unfed	Negative
2022	5	26	El Real	Psorophora confinnis	female	1	gravid	Negative
2022	5	26	El Real	Psorophora confinnis	female	1	gravid	Negative
2022	5	26	El Real	Psorophora confinnis	female	1	gravid	Positive
2022	5	26	El Real	Psorophora confinnis	female	1	gravid	Negative
2022	5	26	El Real	Psorophora confinnis	female	1	gravid	Negative
2022	5	26	El Real	Psorophora confinnis	female	1	gravid	Negative
2022	5	26	El Real	Psorophora confinnis	female	1	gravid	Negative
2022	5	26	El Real	Psorophora confinnis	female	1	gravid	Negative
2022	5	26	El Real	Psorophora confinnis	female	1	gravid	Negative
2022	5	26	El Real	Psorophora confinnis	female	1	gravid	Negative
2022	5	26	El Real	Psorophora confinnis	female	1	gravid	Negative
2022	5	26	El Real	Psorophora confinnis	female	1	gravid	Negative
2022	5	26	El Real	Psorophora confinnis	female	1	gravid	Negative
2022	5	26	El Real	Psorophora confinnis	female	1	fed	Negative
2022	5	26	El Real	Psorophora confinnis	female	10	unfed	Negative
2022	5	26	El Real	Psorophora confinnis	female	10	unfed	Negative
2022	5	26	El Real	Psorophora confinnis	female	10	unfed	Negative
2022	5	26	El Real	Psorophora confinnis	female	10	unfed	Negative
2022	5	26	El Real	Psorophora confinnis	female	10	unfed	Negative
2022	5	26	El Real	Psorophora confinnis	female	10	unfed	Negative
2022	5	26	El Real	Psorophora confinnis	female	10	unfed	Negative
2022	5	26	El Real	Psorophora confinnis	female	10	unfed	Negative
2022	5	26	El Real	Psorophora confinnis	female	10	unfed	Negative
2022	5	26	El Real	Psorophora confinnis	female	10	unfed	Negative
2022	5	26	El Real	Psorophora confinnis	female	10	unfed	Negative
2022	5	26	El Real	Psorophora confinnis	female	10	gravid	Negative
2022	5	26	El Real	Psorophora confinnis	female	5	unfed	Negative
2022	5	26	El Real	Psorophora confinnis	female	2	unfed	Negative
2022	5	26	El Real	Psorophora confinnis	female	2	gravid	Negative
2022	5	26	El Real	Psorophora confinnis	female	15	unfed	Negative
2022	5	26	El Real	Psorophora confinnis	female	7	unfed	Negative
2022	5	26	El Real	Psorophora confinnis	female	7	unfed	Negative
2022	5	26	El Real	Psorophora confinnis	female	4	unfed	Negative
2022	5	26	El Real	Psorophora confinnis	female	8	gravid	Negative
2022	5	24	El Real	Aedes taeniorhynchus	female	1	unfed	Negative
2022	5	26	El Real	Aedes taeniorhynchus	female	1	unfed	Negative
2022	5	26	El Real	Aedes taeniorhynchus	female	1	unfed	Negative
2022	5	24	El Real	Psorophor albipes	female	1	unfed	Negative
2022	5	25	El Real	Culex adamesi	female	1	unfed	Negative
2022	5	25	El Real	Culex vomerifer	female	6	unfed	Positive
2022	5	25	El Real	Culex vomerifer	female	10	unfed	Positive
2022	5	25	El Real	Culex vomerifer	female	10	unfed	Positive
2022	5	25	El Real	Culex vomerifer	female	10	unfed	Negative
2022	5	25	El Real	Culex vomerifer	female	7	unfed	Negative
2022	5	25	El Real	Culex conservator	female	1	unfed	Positive
2022	5	25	El Real	Aedes sp	female	1	unfed	Positive
2022	5	26	El Real	Aedes sp	female	1	gravid	Negative
2022	5	26	El Real	Aedes sp	female	1	gravid	Negative
