# Supplementary material for: Natural infection of filarioid nematodes in mosquitoes: An approach to neglected disease xenosurveillance and prevention in intercontinental human transit areas in Darién
Source: PLoS Negl Trop Dis. 2025 Sep 3;19(9):e0013395. doi: 10.1371/journal.pntd.0013395 (PMC12416840; doi:10.1371/journal.pntd.0013395)
Supplement: S2 File — This FASTA file contains the nucleotide sequences obtained from mosquito samples that tested positive for filarial infection. Each entry includes a unique mosquito sample identifier and the corresponding filarial taxonomic information when determined. (FAS) [file pntd.0013395.s002.fas]

>FIP07COX1
TTAAAATCTATTTCTCAAAATGCTAATGCTCCTTCTTTATCTTCTGGTCGTGATGAAAATCCTCCTAAATATCGTATGCA
TTCTTGTTCTCATTTTAAAACTTCTGATAAATTATTAGTTAATACTCGTGTTAAAGTTTCTATGTTTTATCCTCCTCATG
GTTATGTTGCTCGTTCTAAAGAAATTGAAAATTTAAAATTATGTGCTTTAGAAAATCATTTTTTAAAATCTCATAATATT
TCTTTATCTCAATCTTATGTTTTATTTTCTTTATTAAAAGTTTCTCGTTCTGTTACTCAAAAACAAGATATTAATCGTGT
TTTTCAAGTTAATCGTTTACGTTTTCAAGAAAATGATAATATTAATCCTTCTTCTACTCATTTTTCTGTTCCTAATTCTA
TTTCTGGTTCTTGTATTTGTATTGTTTTATCT
>FIP59COX1
--CTTTTGTTTTTGTTGCTTTGATCGTAATTTTAATACGTCTTTTAAGGACACCAAGAAGGGGGGTAATCCTTTGTTGTA
TCAGCATTTGTTTTGATTTTTTGGTCATCCTGAGCTGATAATTTCCTGATTTTTGGAATTATTAGAGATGAGCCATAAGG
AGCTGCATGAGGATAAAGGATCTTGAACTGATAAGGATTGTTTGTTTGGTCAAACGAGCATGACTTTTGCTTCTACTTGA
ATTGCTGTTTTAGGCACTTCTGTTTGGGGTCATCATATGTATACTGCTGGTTTAGATATTGATAC
>FIP60COX1
TGATTGGAGAGTACCCAATACCGCCATTCGACTGATAGATGTATATTCTACTTTGACCAAACTAACGATCCTTATCAGTT
AATGACAGCCCTCTTAATAATTAAAATAATAACATATAACCTCAGGATGACAAATCAAAACAAATGCTGTATACAACAAA
GGATTACCCCCCTTTGGTGTCATAAAAAGAAGTATTATAAATTACGATCAACAAAAACAAAAGGAACCAGCGTATATAGT
GTACAGACAACAACAATAAAAAAGAAGACAAGTTCAACAAATATTCTAATTTGATCCAACGTTGCAGCAATAGACCGTAT
TTCTGAATATTTACCATATAATTATATAGATCCATCAAAGAACCCAACAGTATGTAAACCTAAAATCATAACATCCTCAG
GTTGACCCATCCACTCTTACGGAGGATATAATAAGTACCTACTATCTACCAGGACCACCACCAGACAGCTGAAATTAGGA
TTGATGAGCCATAAGGAGCTGCATGAGGCTGTTTTGTTTTTAACTGATAAGGATCGTTTGTTTGGTCAAACTAGCATGAC
TTTTGCTTCTATTTGAATCGCTGTTTTAGGCACTTCTGTTTGGGGTCATCATATGTATACTGCTGGTTTAGATATTGATA
C
>FIP61COX1
GTATCAATATCTAAACCAGCAGTATACATATGATGACCCCAAACAGAAGTGCCTAAAACAGCGATTCAAATAGAAGCAAA
AGTCATGCTAGTTTGACCGAAACAAACGATCCTTATCAGTTACGAAACAAAACAGCCTCTCTATACGATCTTATACTATA
AGTGGTACGTCAAAGGTCAGGTAGGTCATATAGTCATCATTGGAGTTATAGAAAAGTCAAACATAAGTGGGCAATACGTG
ATAGTTCACATTCTGTTGGGTTCTAAGTATACTAGTGGATCATGATACTATGTTATTGTAACTATTCAGAAATACGGTCT
ATTGCGGAGACGTCGGATCAAATACAGAAGATTTGTAGAACTTGACTTCTTTTTTAATAGAAGTTGTCCGTACATGTGTT
ACGAACGGATCAACTTGTATTTTGTTGGATTGTACTTTAAATACTTCTATTTATGACAGGCAGGCGGGGTAATCCATTTG
TTGTATCTTAGTACCTTGTATTTGATTTTCGATCCTGAGGTTTATGTTGTTGTTTTAATTATTAAGAGGCCTGCTCAATC
A
>FIP62COX1
TGATTGCACCAGAAAACTTCTTCCTACACTTGAATGATTCATCTTGTTGATATACTATTCCCCCTTTACTTATGGTTCAT
CACTCTCTATTATCTTGGTGGGTGTCTCCTGGTAATTGACATTGTTATCCTCCGTTACAGAGTGGAAGGACGACCTGAGA
TTATCTGATATGCTACGATTATATGTACATACCCGTTTGGTATCGTGTCTCTGCTGGAATCTATAAATTTTACGGTAATT
CACAATATACGTCTCATTGCTGTGACGTTGGATCACATTCCAATACTTGTATGAACTTCTTATATGACTTCCATTTTTGC
TGTTGACTGTCCCTGCATCAGCTGACTCTCTATTCTGTCTGTTGCTAGCTCGAAATTATATACCTGCTTTTACCTCACTA
GAGGGGGTGAACTCCTTTTGTTTAGTAATCAGCTATTGTGATTTTACAGAGGCTGTTTTGTTTTTAACTGATATGGATCG
TTTGTTTGGTCAAACTACGCATGACTTTTGCTTCTATTTGAATCGCTGTTTTACGCACTTCTGTTTGGGGTCATCATATG
TATACTGCTGGTTTACATATTGATAC
>FIP63COX1
--CTTTTGTTTTTGTTGCTTTGATCGTAATTTTAATACTTCTTTTAATGACACCCAGAATGGTGGTAATCCTTTGTTGTA
TCAGCATTTGTTTTGATTTTTTGGTCGTCCCGAGCTTATTATTTCCTGATTTTTGGAGTTATTAGAGATGAGCCATAAGG
AGCTGCATGAGGATAAAGGATCTTGAACTGATAAGGATTGTTTGTTTGGTCAAACTAGCATGACTTTTGCTTCTATTTGA
ATCGCTGTTTTAGGCACTTCTGTTTGGGGTCATCATATGTATACTGCTGGTTTAGATATTGATAC
>FIP64COX1
----TGATTGGGGGTTTTGGTAATTGAATATTGCCTTTGATATTGGGTTCTCCTGAGATAGCTTTTCCTCGTTTGAATGC
TTTATCTTTTTGATTTACTTTTGTAGCTTTACTTATGGTTTATCAATCTTTTTTTATTGGTGGTGGTCCTGGTAGTAGTT
GGACTTTTTATCCTCCGTTAAGAGTGGAGGGTCAGCCTGAGTTATCTTTAGATGTTATGATTTTAGGTTTACATACTGTT
GGTATCGGTTCTTTGCTGGGATCTATTAATTTTATGGTAACTACTCAGAATATACGTTCTACTGCTGTTACTTTAGATCA
AATTAGAATATTTGTTTGAACTTCTTATTTGACTTCTTTTTTTGTTGTTGTCTGTCCCTGTTTTAGCTGGTTCTCTTTTA
TTTTTGTTGCTTTGGATCGTAATTTTAATACTTCTTTTTATGACACCAAGAAGGGGGGTAATCCTTTGTTGTATCAGCAT
TTGTTTTGATTTTTTGGTCATCCTGAGGTCTATGTTATTATTTTACCTGTTTTTGGAATTATTAGAGAGGCTGTTTTGTT
TTTAACTGATAAGGATCGTTTGTTTGGTCAAACTAGAATAACTTTTGCTTCTATTTGAATTGCTGTTTTGGGTACTTCTG
TTTGGGGTCATCATATGTATACTGCTGGTTTAGATATTGATAC-----------
>FIP77COX1
TGATTGGTGGTTTTGGTAATTGGATATTACCTGTTATGCTAGGTGCTCCTGAGATAGCTTTTCCTCGAGTAAACGCTCTT
TCTTTTTGGTTTACTTTTGTAGCTTTGTTAATGGTTTATCAATCTTTTTTTATTGGGGGCGGTCCCGGAAGTAGTTGAAC
TTTTTACCCTCCTTTGAGGGTTGAAGGTCAACCTGAGGTTTCTTTGGATGTAATAATTTTAGGTTTACATACTGTTGGCA
TTGGGTCTTTGCTAGGTGCTATTAATTTTATGGTCACTCAGAACATGCGTTCTGTAGCTGTTACTTTAGATCAAGCCAGC
ATGTTTGTTTGGACTTCTTATTTGACTTCTTTTTTTGGTGTTGTCTGTGCCAGTTTTGGCCGGATCTTTATTATTTTGTT
GTTTGATCGTAATTTTAATACTTCTTTTTATGACACTAAAAATGGCGGTAATCCTTTATTGTATCAGCATTTATTTGGTT
TTTTGGTCATCCAGAGGTTTATGTTATTATTTTGCCTGTTTTTGGTATTTATTAGCGAAGCTGTTTTATTTCTGACTGAT
AAGGATCGTTTGTTTGGTCAGACTAGCATGACTTTTGCTTCTATTTGAATCGCTGTTTTAGGCACTTCTGTGTGAGGCCA
TCATATGTATACTGCTGGCTTAGATATTGATAC
>FIP79COX1
TGATTGGTGGTTTTGGTAATTGGATATTACCTGTTATGCTAGGTGCTCCTGAGATAGCTTTTCCTCGAGTAAACGCTCTT
TCTTTTTGGTTTACTTTTGTAGCTTTGTTAATGGTTTATCAATCTTTTTTTATTGGGGGCGGTCCCCGAAGTAGTTGAAC
TTTTTACCCTCCTTTGAGGGTTGAAGGTCAAACTGACGTTTCTTTGGATGTAATAATATTAGGTTTACATACTGTTGGCA
TTGGGTCTTTGCTAGGTGCTATTAATTTTATGGTCACTCAGAACATGCGCTTCTGTACTGTTACTTTAGATCAAGCCAGC
ATGTTTGTTTGGACTTCTTATTTGACTTCTTTTTTTGGTGTTGTCTGTGCCAGTTTTGGCCGGATCTTTATTATTTTGTT
GTTTGATCGTAATTTTAATACTTCTTTTTATGACACTAAAAATGGCGGTAATCCTTTATTGTATCAGCATTTATTTGGTT
TTTTGGTCATCCAGAGGTTTATGTTATTATTTTGCCTGTTTTTGGTATTTATTAGCGAAGCTGTTTTATTTCTGACTGAT
AAGGATCGTTTGTTTGGTCAGACTAGCATGACTTTTGCTTCTATTTGAATCGCTGTTTTAGGCACTTCTGTGTGAGGCCA
TCATATGTATACTGCTGGCTTAGATATTGATAC
>FIP80COX1
TGATTGGTGGTTTTGGTAATTGGATATTACCTGTTATGCTAGGTGCTCCTGAGATAGCTTTTCCTCGAGTAAACGCTCTT
TCTTTTTGGTTTACTTTTGTAGCTTTGTTAATGGTTTATCAATCTTTTTTTATTGGGGGTGGTCCCGGAAGTAGTTGAAC
TTTTTACCCTCCTTTGAGGGTTGAAGGTCAACCTGAGGTTTCTTTGGATGTAATAATTTTAGGTTTACATACTGTTGGCA
TTGGGTCTTTGCTAGGTGCTATTAATTTTATGGTCACTCAGAACATGCGTTCTGTAGCTGTTACTTTAGATCAAGCCAGC
ATGTTTGTTTGGACTTCTTATTTGACTTCTTTTTTTGGTGTTGTCTGTGCCAGTTTTGGCCGGATCTTTATTATTTTGTT
GTTTGATCGTAATTTTAATACTTCTTTTTATGACACTAAAAATGGCGGTAATCCTTTATTGTATCAGCATTTATTTGGTT
TTTTGGTCATCCAGAGGTTTATGTTATTATTTTGCCTGTTTTTGGTATTTATTAGCGAAGCTGTTTTATTTCTGACTGAT
AAGGATCGTTTGTTTGGTCAGACTAGCATGACTTTTGCTTCTATTTGAATCGCTGTTTTAGGCACTTCTGTGTGAGGCCA
TCATATGTATACTGCTGGCTTAGATATTGATAC
>FIP81COX1
TGATTGTTAGCTAGGGTGCTCCTGAAAGGCTTTTACCTCGAGTATAACGCTCTTTCTTTTTGGTTTACTTTTGTAGCTTT
GTTAATGGTTTATCAATCTTTTTTTATTGGGGGCGGTCCCGGAAGTAGTTGAACTTTTTACCCTCCTTTGAGGGTTGAAG
GTCAACCTGAGGTTTCTTTGGATGTAATAATTTTAAGTTTACATACTGTTGGCATTGGTTCTTTGCTAGGTGCTATTAAT
TTTATGGTCACTCAAAACATGCGTCTCTGTAGTATACTTTATGATCAAGCCAGCATGTTTGTTTGGACTTCTTTGACTTC
ATCTTATCTTGGTGTTGTCTGTGCCAGTTTTGGCCGGATCTTTATTATTGTTGATGCACGATCGCAATTTTATATACTTC
TTTTTATGACACTAAAAATGGCGGAAATCCTTTATTGTATCAGCATTTACTTAGGTTTTTTGGTCATCCAGAGGTTTATG
TTATTATTTTGCCTGTTTTTGGTATTATTAGAGAGGCTGTTTTGTTTTTATACTGATAAGGATCGTTTGTTTGGTCAAAC
TAGCATGACTTTTGCTTCTATTTGAATCGCTGTTTTAGGCACTTCTGTTTGGGGTCATCATATGTATACTGCTGGTTTAG
ATATTGATAC
>FIP87COX1
TGATTGGTGGTTTTGGTAACCCTATGCGTCGAGTACTCATCCACCTCCGCATGTAACAGCTCGGCGGAAACCCGCGGAGT
GTTTCGATTTTCCTCGTTAATTCCGGTCTCAGGTCTCAAAGGGAAATTAGTGCTGAGAGCCTACGCTACCATACGGCCAG
TGACAGAACACTGGCGTCGTCAAGCTGGCAAGCGATTAAAAGCACGTGAACAGGTTCGCGTCTGTGCTGAGGATACACGC
CTGAGAAGCTTCACCACCCTTGTGGAAAACTACCCTTCTACGCCGTGGTTGCCAGAATATACCAAAGGTTTGATATTATA
CTCGTACTTATACGAGAGGCTGTTTTGTTTTTATACTGATAAGGATCGTTTGTTTGGTCAAACTAGCATGACTTTTGCTT
CTATTTGAATCGCTGTTTTAGGCACTTCTGTTTGGGGTCATCATATGTATACTGCTGGTTTAGATATTGATAC
